# Supplementary material for: Linking shelter conditions to health: A multisystem analysis of stress, metabolism, and fecal microbiota in dogs
Source: PLoS One. 2026 Jul 1;21(7):e0350401. doi: 10.1371/journal.pone.0350401 (PMC13322536; doi:10.1371/journal.pone.0350401)
Supplement: S1 File — This file contains the raw fecal glucocorticoid metabolite (fGCM) concentration data collected from dogs housed in three shelters (Shelter A, Shelter B, and Shelter C). A total of 900 fecal samples are included (300 samples per shelter). (XLSX) [file pone.0350401.s001.xlsx]

## Sheet: Sheet1
ID	Shelter	fGCM
1	A	110.877
2	A	189.366
3	A	209.692
4	A	399.47
5	A	106.73
6	A	192.792
7	A	167.813
8	A	103.711
9	A	201.218
10	A	199.861
11	A	159.72
12	A	123.701
13	A	171.761
14	A	218.985
15	A	250.16
16	A	110.04
17	A	169.96
18	A	201.41
19	A	109.147
20	A	101.01
21	A	148.867
22	A	99.0891
23	A	92.5672
24	A	333.38
25	A	243.624
26	A	313.483
27	A	95.7921
28	A	160.38
29	A	129.862
30	A	184.95
31	A	160.614
32	A	169.58
33	A	130.896
34	A	151.108
35	A	95.8465
36	A	156.119
37	A	154.853
38	A	178.448
39	A	304.43
40	A	171.9
41	A	189.154
42	A	269.39
43	A	126.2
44	A	239.373
45	A	187.216
46	A	331.261
47	A	99.8621
48	A	173.567
49	A	197.881
50	A	162.335
51	A	216.34
52	A	172.28
53	A	95.3792
54	A	188.48
55	A	175.99
56	A	186.209
57	A	149.574
58	A	153.78
59	A	176.225
60	A	407.512
61	A	279.485
62	A	145.614
63	A	237.284
64	A	204.716
65	A	151.248
66	A	116.525
67	A	214.26
68	A	154.368
69	A	390.759
70	A	169.188
71	A	258.79
72	A	186.54
73	A	185.436
74	A	129.841
75	A	103.626
76	A	145.015
77	A	321.36
78	A	273.94
79	A	185.069
80	A	173.03
81	A	230.517
82	A	233.881
83	A	235.448
84	A	259.515
85	A	374.529
86	A	367.257
87	A	137.67
88	A	159.881
89	A	164.611
90	A	321.089
91	A	146.846
92	A	219.14
93	A	156.289
94	A	331.07
95	A	161.01
96	A	182.446
97	A	151.95
98	A	156.43
99	A	144.493
100	A	132.667
101	A	145.82
102	A	179.04
103	A	135.327
104	A	130.315
105	A	225.793
106	A	284.049
107	A	144.376
108	A	141.701
109	A	226.759
110	A	235.1
111	A	186.826
112	A	216.453
113	A	143.234
114	A	246.43
115	A	249.842
116	A	216.906
117	A	225
118	A	431.55
119	A	233.61
120	A	150.147
121	A	132.85
122	A	271.75
123	A	229.18
124	A	163.18
125	A	183.11
126	A	250.078
127	A	222.97
128	A	271.592
129	A	241.035
130	A	209.724
131	A	238.148
132	A	269.214
133	A	122.26
134	A	165.493
135	A	149.238
136	A	198.029
137	A	202.683
138	A	301.535
139	A	122.099
140	A	275.637
141	A	256.911
142	A	338.73
143	A	195.642
144	A	209.55
145	A	233.118
146	A	240.833
147	A	624.327
148	A	186.49
149	A	225.696
150	A	233.71
151	A	345.333
152	A	173.53
153	A	151.961
154	A	299.961
155	A	224.725
156	A	184.14
157	A	337.91
158	A	258.34
159	A	187.28
160	A	282.42
161	A	217.436
162	A	173.527
163	A	247.104
164	A	155.67
165	A	266.277
166	A	231.049
167	A	270.471
168	A	151.95
169	A	238.941
170	A	237.911
171	A	259.873
172	A	190.312
173	A	386.936
174	A	207.39
175	A	167.94
176	A	200.897
177	A	257.861
178	A	207.235
179	A	234.498
180	A	697.99
181	A	122.069
182	A	199.069
183	A	258.73
184	A	250.771
185	A	354.99
186	A	375.255
187	A	233.65
188	A	213.029
189	A	250.079
190	A	199.075
191	A	255.36
192	A	240.81
193	A	233.695
194	A	318.465
195	A	131.861
196	A	202.62
197	A	122.069
198	A	203.059
199	A	170.95
200	A	96.143
201	A	155.09
202	A	182.15
203	A	203.921
204	A	147.627
205	A	107.369
206	A	114.33
207	A	108.148
208	A	167.356
209	A	131.87
210	A	276.398
211	A	229.634
212	A	118.912
213	A	228.69
214	A	321.32
215	A	218.78
216	A	146.19
217	A	243.15
218	A	202.29
219	A	146.01
220	A	280.54
221	A	409.69
222	A	375.438
223	A	427.662
224	A	94.2473
225	A	116.433
226	A	164.428
227	A	173.139
228	A	148.752
229	A	212.079
230	A	265.77
231	A	178.98
232	A	246.188
233	A	176.42
234	A	216.36
235	A	206.09
236	A	226.637
237	A	208.97
238	A	204.525
239	A	131.14
240	A	126.277
241	A	338.48
242	A	281.025
243	A	182.13
244	A	186.75
245	A	284.697
246	A	222.945
247	A	144.1
248	A	237.65
249	A	253.436
250	A	131.911
251	A	140.079
252	A	208.166
253	A	161.84
254	A	210.91
255	A	152.836
256	A	150.245
257	A	126.65
258	A	132.784
259	A	185.06
260	A	172.85
261	A	202.8
262	A	199.56
263	A	157.84
264	A	152.224
265	A	361.8
266	A	123.419
267	A	164.388
268	A	153.676
269	A	361.248
270	A	253.059
271	A	119.158
272	A	174.275
273	A	149.05
274	A	224.495
275	A	199.267
276	A	127.35
277	A	248.798
278	A	244
279	A	115.841
280	A	173.73
281	A	191.74
282	A	219.782
283	A	250.7
284	A	273.86
285	A	142.901
286	A	296.99
287	A	206.276
288	A	290.276
289	A	158.729
290	A	164.08
291	A	246.382
292	A	135.29
293	A	248.197
294	A	263.88
295	A	153.91
296	A	173.64
297	A	184.29
298	A	126.611
299	A	187.873
300	A	317.33
301	B	290.569
302	B	171.525
303	B	436.148
304	B	410.842
305	B	285.7
306	B	235.833
307	B	138.687
308	B	191.862
309	B	189.791
310	B	130.732
311	B	212.451
312	B	242.84
313	B	228.77
314	B	165.13
315	B	141.64
316	B	175.164
317	B	201.15
318	B	260.52
319	B	257.99
320	B	183.86
321	B	190.239
322	B	190.647
323	B	232
324	B	227.15
325	B	292.31
326	B	136.149
327	B	151.167
328	B	154.631
329	B	189.23
330	B	254.726
331	B	154.935
332	B	146.05
333	B	133.1
334	B	329.97
335	B	134.453
336	B	222.3
337	B	193.529
338	B	181.327
339	B	194.537
340	B	406.67
341	B	262.318
342	B	233.127
343	B	197.552
344	B	213.861
345	B	331.62
346	B	324.03
347	B	252.249
348	B	206.157
349	B	232.02
350	B	199.99
351	B	229.861
352	B	195.662
353	B	227.353
354	B	191.43
355	B	165.682
356	B	245.683
357	B	198.842
358	B	229.604
359	B	152.961
360	B	216.686
361	B	161.347
362	B	167.139
363	B	154.098
364	B	247.222
365	B	249
366	B	279.645
367	B	254.277
368	B	199.721
369	B	239.61
370	B	203.862
371	B	246.61
372	B	231.143
373	B	271.468
374	B	280.199
375	B	234.525
376	B	236.522
377	B	235.51
378	B	210.637
379	B	202.48
380	B	399.099
381	B	288.687
382	B	222.41
383	B	191.833
384	B	241.45
385	B	243.228
386	B	244.25
387	B	215.99
388	B	444.56
389	B	189.95
390	B	210.89
391	B	184.305
392	B	502.49
393	B	561.97
394	B	393.02
395	B	192.461
396	B	250.079
397	B	375.431
398	B	221.433
399	B	285.22
400	B	262.245
401	B	379.47
402	B	189.55
403	B	273.154
404	B	287.264
405	B	286.177
406	B	202.936
407	B	230.832
408	B	248.65
409	B	226.396
410	B	181.206
411	B	271.843
412	B	222.05
413	B	292.327
414	B	218.634
415	B	191.676
416	B	216.296
417	B	208.79
418	B	172.3
419	B	246.42
420	B	230.804
421	B	321.196
422	B	229.931
423	B	473.31
424	B	233.59
425	B	162.4
426	B	205.525
427	B	217.39
428	B	201.429
429	B	223.431
430	B	362.059
431	B	268.84
432	B	234.374
433	B	301.451
434	B	182.277
435	B	221.275
436	B	262.746
437	B	278.522
438	B	194.03
439	B	283.074
440	B	198.51
441	B	200.53
442	B	214.119
443	B	258.099
444	B	305.703
445	B	134.98
446	B	313.901
447	B	309.801
448	B	316.119
449	B	224.139
450	B	338.92
451	B	168.23
452	B	210.01
453	B	308.451
454	B	235.049
455	B	158.196
456	B	208.05
457	B	218.79
458	B	224.772
459	B	173.257
460	B	114.353
461	B	170.916
462	B	165.78
463	B	139.393
464	B	189.182
465	B	190.37
466	B	194.11
467	B	190.304
468	B	198.96
469	B	230.7
470	B	144.804
471	B	334.48
472	B	234.706
473	B	267.751
474	B	139.01
475	B	118
476	B	171.99
477	B	199.271
478	B	230.06
479	B	158.05
480	B	228.915
481	B	163.069
482	B	179.2
483	B	241.95
484	B	112.51
485	B	215.9
486	B	140.4
487	B	164.749
488	B	130.604
489	B	171.25
490	B	183.663
491	B	173.049
492	B	165.42
493	B	279.15
494	B	169.164
495	B	322.72
496	B	219.089
497	B	154.01
498	B	153.244
499	B	277.92
500	B	132.976
501	B	161.402
502	B	213.164
503	B	200.43
504	B	173.194
505	B	143.02
506	B	195.622
507	B	248.178
508	B	475.49
509	B	286.96
510	B	222.24
511	B	279.18
512	B	255.71
513	B	247.35
514	B	174.188
515	B	187.841
516	B	224.66
517	B	112.96
518	B	200.149
519	B	120.49
520	B	159.652
521	B	168.92
522	B	136.9
523	B	249.704
524	B	125.843
525	B	219.901
526	B	167.47
527	B	182.327
528	B	196.47
529	B	165.92
530	B	196.099
531	B	228.04
532	B	254.088
533	B	249.655
534	B	271
535	B	385.696
536	B	259.642
537	B	218.257
538	B	210.317
539	B	278.79
540	B	199.04
541	B	233.38
542	B	171.13
543	B	176.798
544	B	298.98
545	B	128.65
546	B	224.433
547	B	237.588
548	B	189.39
549	B	233.644
550	B	264.51
551	B	186.15
552	B	191.86
553	B	152.22
554	B	137.57
555	B	177.287
556	B	157.96
557	B	159.68
558	B	185.751
559	B	212.54
560	B	199.626
561	B	230.48
562	B	156.159
563	B	310.11
564	B	295.75
565	B	258.951
566	B	135.507
567	B	216.255
568	B	207.51
569	B	207.51
570	B	130.108
571	B	303.53
572	B	368.98
573	B	196.99
574	B	236.176
575	B	181.07
576	B	226.69
577	B	216.28
578	B	184.896
579	B	230.48
580	B	302.1
581	B	420.28
582	B	280.219
583	B	458.729
584	B	240.37
585	B	324.617
586	B	235.1
587	B	402.683
588	B	264.73
589	B	166.78
590	B	135.97
591	B	205.535
592	B	158.19
593	B	171.48
594	B	129.42
595	B	226.02
596	B	158.465
597	B	117.762
598	B	158.19
599	B	153.09
600	B	81.702
601	C	256.796
602	C	507.089
603	C	405.113
604	C	184.465
605	C	538.129
606	C	90.771
607	C	344.571
608	C	304.059
609	C	76.7119
610	C	243.12
611	C	250.318
612	C	495.47
613	C	733.422
614	C	276.428
615	C	481.18
616	C	150.547
617	C	102.81
618	C	86.5493
619	C	138.246
620	C	469.517
621	C	318.38
622	C	189.339
623	C	120.634
624	C	322.225
625	C	43.0463
626	C	72.8866
627	C	316.634
628	C	280.634
629	C	761.194
630	C	196.168
631	C	407.291
632	C	142.158
633	C	154.1
634	C	343.832
635	C	499.11
636	C	325.803
637	C	95.303
638	C	933.473
639	C	317.333
640	C	457.039
641	C	20.881
642	C	77.7775
643	C	304.706
644	C	380.416
645	C	410.956
646	C	71.5409
647	C	249.5
648	C	439.24
649	C	108.458
650	C	161.89
651	C	162.27
652	C	192.6
653	C	129.862
654	C	117.35
655	C	105.254
656	C	264.8
657	C	219.642
658	C	142.624
659	C	101.461
660	C	172.137
661	C	156.109
662	C	225.971
663	C	215.382
664	C	200.27
665	C	246.03
666	C	249.054
667	C	193.264
668	C	141.43
669	C	239.542
670	C	204.57
671	C	317.67
672	C	266.956
673	C	343.32
674	C	185.99
675	C	220.22
676	C	232.16
677	C	115.51
678	C	199.8
679	C	219.044
680	C	331.48
681	C	182.657
682	C	273.69
683	C	216.412
684	C	189.113
685	C	134.189
686	C	149.212
687	C	248.468
688	C	233.176
689	C	1141.75
690	C	310.829
691	C	316.297
692	C	195.637
693	C	289.287
694	C	456.059
695	C	242.557
696	C	187.525
697	C	254.846
698	C	146.07
699	C	319.98
700	C	1420
701	C	131.735
702	C	228.78
703	C	223.773
704	C	208.29
705	C	186.29
706	C	258.68
707	C	308.926
708	C	354.517
709	C	746.249
710	C	191.21
711	C	274.77
712	C	402.328
713	C	276.17
714	C	308.235
715	C	188.828
716	C	429.444
717	C	198.04
718	C	268.607
719	C	229.814
720	C	243.17
721	C	255.389
722	C	252.11
723	C	191.83
724	C	197.53
725	C	380.57
726	C	214.098
727	C	99.1724
728	C	322.702
729	C	141.083
730	C	878.473
731	C	126.199
732	C	677
733	C	150.314
734	C	171.49
735	C	302.995
736	C	129.15
737	C	298.06
738	C	527.245
739	C	135.97
740	C	144.578
741	C	69.709
742	C	462.66
743	C	128.922
744	C	131.721
745	C	458.16
746	C	299.39
747	C	215.035
748	C	162.778
749	C	153.772
750	C	164.17
751	C	103.461
752	C	162.09
753	C	133.665
754	C	301.772
755	C	101.941
756	C	189.103
757	C	275.099
758	C	383.015
759	C	135.83
760	C	249
761	C	153.775
762	C	203.931
763	C	165.366
764	C	347.588
765	C	202.15
766	C	137.87
767	C	273.8
768	C	160.936
769	C	492.059
770	C	426.24
771	C	312.108
772	C	140.23
773	C	115.09
774	C	222.673
775	C	686.039
776	C	154.03
777	C	253.01
778	C	279.234
779	C	193.353
780	C	167.892
781	C	364.02
782	C	316.554
783	C	290.195
784	C	153.775
785	C	281.675
786	C	478.382
787	C	692.765
788	C	167.795
789	C	175.343
790	C	174.53
791	C	282.373
792	C	188.348
793	C	384.83
794	C	250.706
795	C	133.356
796	C	83.449
797	C	453.635
798	C	217.676
799	C	515.95
800	C	216.7
801	C	217.178
802	C	236.94
803	C	180.67
804	C	407.02
805	C	303.11
806	C	768.46
807	C	384.624
808	C	171.804
809	C	195.578
810	C	227.96
811	C	464.338
812	C	1099.29
813	C	411.249
814	C	698.81
815	C	365.852
816	C	259.588
817	C	430.2
818	C	187.078
819	C	243.795
820	C	224.465
821	C	272.591
822	C	173.606
823	C	147.443
824	C	416.634
825	C	269.549
826	C	145.39
827	C	308.219
828	C	310.43
829	C	244.39
830	C	205.851
831	C	245.701
832	C	293.834
833	C	207.98
834	C	248.746
835	C	216.02
836	C	592.138
837	C	244.578
838	C	1082.84
839	C	250.877
840	C	814.588
841	C	259.637
842	C	580.818
843	C	322.235
844	C	262.1
845	C	159.06
846	C	667.143
847	C	281.735
848	C	164.64
849	C	448.776
850	C	298.946
851	C	146.088
852	C	127.024
853	C	257.59
854	C	417.569
855	C	180.716
856	C	227.821
857	C	222.67
858	C	481.792
859	C	197.176
860	C	296.473
861	C	344.578
862	C	199.133
863	C	142.129
864	C	149.423
865	C	233.21
866	C	275.129
867	C	171.473
868	C	196.81
869	C	316.478
870	C	169.168
871	C	210.01
872	C	259.931
873	C	320.378
874	C	418.38
875	C	286.28
876	C	161.294
877	C	534.05
878	C	299.304
879	C	173.248
880	C	223.704
881	C	145.98
882	C	313.333
883	C	133.737
884	C	233.241
885	C	224.06
886	C	248.16
887	C	193.461
888	C	168.408
889	C	178.1
890	C	146.06
891	C	289.84
892	C	177.686
893	C	253.53
894	C	217.811
895	C	222.72
896	C	167.635
897	C	302.873
898	C	163.537
899	C	232.62
900	C	226.01
