# Supplementary material for: Linking shelter conditions to health: A multisystem analysis of stress, metabolism, and fecal microbiota in dogs
Source: PLoS One. 2026 Jul 1;21(7):e0350401. doi: 10.1371/journal.pone.0350401 (PMC13322536; doi:10.1371/journal.pone.0350401)
Supplement: S2 File — This file contains the raw biomarker data collected from dogs housed in three shelters (Shelter A, Shelter B, and Shelter C). A total of 180 samples are included (60 samples per shelter). Biomarkers include malondialdehyde (MDA), glucose, fructosamine, cholesterol, triglycerides, high-density lipoprotein (HDL), low-density lipoprotein (LDL), and insulin. (XLSX) [file pone.0350401.s002.xlsx]

## Sheet: Sheet1
ID	Shelter	MDA	Glucose	Fructosamine	Cholesterol	Triglyceride	HDL	LDL	Insulin
1	A	9.24528	74	1.2	167	62	141	5	705
2	A	8.49057	67	1.04	174	85	151	2	302
3	A	6.98113	67	1.18	157	50	132	4	528
4	A	9.43396	39	1.18	153	45	124	3	372
5	A	7.35849	63	1.32	181	100	126	11	1386
6	A	13.2075	81	1.36	175	96	141	1	141
7	A	6.60377	66	1.24	124	89	97	4	388
8	A	11.8868	54	1.02	132	45	122	0	0
9	A	7.54717	60	1.45	153	77	129	6	774
10	A	8.30189	27	1.06	121	49	89	2	178
11	A	13.2075	77	1.34	204	116	152	6	912
12	A	12.6415	46	1.18	196	189	152	9	1368
13	A	6.60377	42	1.18	129	61	113	4	452
14	A	7.16981	70	1.32	222	53	161	8	1288
15	A	3.77358	66	1.1	198	155	145	1	145
16	A	7.35849	40	1.13	92	44	74	1	74
17	A	4.71698	53	1.68	141	182	103	0	0
18	A	8.67925	63	1.12	162	83	127	0	0
19	A	2.83019	84	1.41	194	170	127	0	0
20	A	7.16981	65	1.35	166	61	144	4	576
21	A	5.84906	62	1.34	112	34	92	0	0
22	A	8.30189	72	1.42	201	55	152	6	912
23	A	3.77358	89	1.4	259	188	163	12	1956
24	A	3.58491	63	1.17	170	93	168	1	168
25	A	6.03774	21	1.38	196	65	167	7	1169
26	A	2.83019	29	1.24	191	113	152	4	608
27	A	3.01887	30	1.32	178	75	159	5	795
28	A	6.98113	29	1.46	225	59	176	7	1232
29	A	6.60377	53	1.22	146	40	122	2	244
30	A	6.41509	64	1.44	120	27	98	0	0
31	A	7.92453	50	1.2	217	59	165	8	1320
32	A	2.83019	68	1.19	199	128	157	8	1256
33	A	6.98113	51	1.22	218	57	157	9	1413
34	A	9.24528	57	1.41	158	89	110	3	330
35	A	8.67925	68	1.03	143	11	123	3	369
36	A	12.0755	74	1.37	213	108	179	2	358
37	A	9.43396	73	1.53	202	86	187	5	935
38	A	9.24528	79	1.37	157	106	123	0	0
39	A	9.0566	62	1.37	202	120	185	5	925
40	A	6.79245	48	1.25	169	101	145	6	870
41	A	8.11321	35	1.07	188	65	136	6	816
42	A	7.54717	63	1.36	208	110	173	7	1211
43	A	8.86792	61	1.35	199	135	171	8	1368
44	A	1.88679	135	1.51	275	256	198	9	1782
45	A	9.24528	69	1.15	168	174	126	1	126
46	A	8.86792	53	1.33	187	107	150	10	1500
47	A	9.81132	84	1.49	228	170	183	8	1464
48	A	11.3208	87	1.47	363	177	185	23	4255
49	A	6.79245	72	0.99	110	72	92	1	92
50	A	1.88679	68	1.17	209	168	172	3	516
51	A	5.09434	110	1.3	174	75	120	7	840
52	A	15.6604	50	1.31	212	125	153	9	1377
53	A	8.11321	55	1.01	137	44	100	5	500
54	A	11.8868	78	1.44	201	105	176	6	1056
55	A	1.88679	72	1.36	153	116	126	2	252
56	A	6.41509	70	1.04	132	70	107	0	0
57	A	13.2075	68	1.54	158	81	151	3	453
58	A	10.566	67	1.32	131	120	113	4	452
59	A	7.35849	55	1.35	251	84	188	9	1692
60	A	14.717	82	1.61	171	47	134	0	0
61	B	8.30189	52	0.81	237	70	83	51	4233
62	B	11.8868	67	0.91	250	79	98	52	5096
63	B	6.03774	98	0.74	144	80	97	18	1746
64	B	11.6981	67	0.93	259	119	107	67	7169
65	B	4.5283	120	0.8	176	93	111	26	2886
66	B	9.62264	52	0.83	224	86	85	53	4505
67	B	9.24528	126	0.91	178	64	127	11	1397
68	B	14.1509	102	0.87	188	69	131	10	1310
69	B	6.60377	60	0.83	205	82	93	51	4743
70	B	4.71698	101	0.98	197	45	148	11	1628
71	B	4.33962	118	0.79	179	127	107	20	2140
72	B	8.67925	72	1.09	175	90	100	30	3000
73	B	14.3396	116	1.07	233	58	155	12	1860
74	B	6.98113	51	0.94	154	43	97	32	3104
75	B	1.50943	100	1.38	217	214	129	16	2064
76	B	6.79245	83	0.95	180	116	103	33	3399
77	B	11.6981	84	0.96	115	35	119	4	476
78	B	12.0755	99	1.22	195	83	125	8	1000
79	B	9.43396	76	0.99	354	116	193	30	5790
80	B	10.9434	100	1.19	165	76	105	12	1260
81	B	6.79245	79	1.1	220	143	152	5	760
82	B	7.35849	96	1.08	215	55	158	7	1106
83	B	13.3962	84	1.28	211	105	156	8	1248
84	B	4.90566	94	1.14	224	43	166	8	1328
85	B	12.2642	115	1.28	228	75	147	6	882
86	B	13.9623	82	1.35	206	82	141	8	1128
87	B	3.96226	90	1.14	123	106	101	8	808
88	B	12.8302	63	0.8	297	86	152	22	3344
89	B	6.22642	62	1	171	65	92	34	3128
90	B	16.7925	95	1.41	192	45	146	5	730
91	B	5.66038	53	1.56	249	128	179	9	1611
92	B	14.717	92	1.27	211	49	154	4	616
93	B	13.5849	95	1.14	133	50	126	5	630
94	B	14.9057	91	1.16	207	114	165	5	825
95	B	6.41509	65	1.14	145	58	118	6	708
96	B	14.717	74	1.11	162	76	128	10	1280
97	B	12.0755	74	1.32	202	83	162	6	972
98	B	14.717	70	1.31	174	69	130	5	650
99	B	12.0755	28	1.08	122	31	108	5	540
100	B	14.717	74	1.29	220	100	169	8	1352
101	B	6.98113	66	1.18	203	42	151	5	755
102	B	11.3208	45	1.08	138	31	106	4	424
103	B	5.84906	78	1.06	120	47	104	4	416
104	B	6.98113	61	1.15	117	43	121	1	121
105	B	3.01887	99	1.33	154	108	118	3	354
106	B	7.73585	77	1.38	211	111	186	6	1116
107	B	13.9623	39	1.25	125	48	115	6	690
108	B	6.41509	69	0.9	165	28	99	9	891
109	B	3.96226	91	1.14	241	113	130	14	1820
110	B	9.62264	49	1.23	146	72	130	6	780
111	B	14.5283	66	1.27	171	60	123	9	1107
112	B	14.5283	71	1.09	195	72	141	5	705
113	B	6.60377	61	1.08	163	54	112	11	1232
114	B	4.5283	81	1.27	149	69	116	6	696
115	B	6.03774	61	1.04	177	64	142	6	852
116	B	5.66038	66	1.28	180	72	137	6	822
117	B	13.9623	74	1.07	202	75	168	6	1008
118	B	4.71698	76	1.1	175	85	131	11	1441
119	B	12.8302	78	1.14	149	92	130	10	1300
120	B	8.30189	68	1.14	170	55	117	8	936
121	C	13.2075	56	1.21	114	96	92	3	276
122	C	2.83019	46	1.29	159	226	122	5	610
123	C	6.41509	44	1.77	187	140	127	5	635
124	C	4.5283	51	1.83	137	94	114	3	342
125	C	8.86792	39	1.33	153	77	145	2	290
126	C	1.50943	21	1.33	214	88	167	8	1336
127	C	8.67925	57	1.37	165	85	116	7	812
128	C	3.01887	41	1.61	208	143	178	8	1424
129	C	1.88679	60	1.24	185	223	168	0	0
130	C	1.32075	50	1.4	243	146	211	4	844
131	C	8.86792	72	1.29	210	64	148	6	888
132	C	8.49057	42	1.81	201	126	154	6	924
133	C	6.22642	63	1.14	211	29	183	5	915
134	C	7.16981	60	1.37	181	70	175	2	350
135	C	15.6604	33	1.49	227	124	176	9	1584
136	C	13.2075	68	1.41	182	86	129	11	1419
137	C	11.3208	41	1.45	156	60	133	3	399
138	C	3.96226	42	1.37	190	72	171	3	513
139	C	7.73585	44	1.48	176	99	129	5	645
140	C	12.8302	37	1.42	169	95	124	2	248
141	C	6.03774	60	1.12	128	17	117	4	468
142	C	9.81132	41	1.35	283	19	195	10	1950
143	C	0.943396	40	1.52	250	145	217	8	1736
144	C	10.1887	59	1.39	253	120	190	11	2090
145	C	0.943396	63	1.46	247	110	160	11	1760
146	C	9.81132	61	1.29	185	107	139	7	973
147	C	3.77358	63	1.14	223	135	165	9	1485
148	C	1.13208	63	1.2	235	107	165	7	1155
149	C	7.73585	69	1.39	201	56	142	9	1278
150	C	3.77358	71	1.69	155	96	143	3	429
151	C	8.86792	64	1.42	215	90	187	9	1683
152	C	15.0943	80	1.2	222	87	207	6	1242
153	C	7.16981	60	1.23	137	61	127	6	762
154	C	9.43396	94	1.06	199	82	148	8	1184
155	C	4.15094	62	1.49	252	131	190	12	2280
156	C	14.3396	75	1.19	155	110	149	9	1341
157	C	16.7925	68	1.49	226	116	169	9	1521
158	C	0.943396	43	1.46	234	215	179	3	537
159	C	12.8302	38	1.61	165	37	151	5	755
160	C	8.11321	42	1.45	190	82	150	5	750
161	C	6.79245	75	1.38	188	92	164	2	328
162	C	9.0566	55	1.2	176	77	165	6	990
163	C	14.9057	78	1.41	211	85	154	8	1232
164	C	14.3396	55	1.49	170	70	143	7	1001
165	C	6.98113	74	1.25	122	47	117	3	351
166	C	1.88679	64	1.39	254	315	181	15	2715
167	C	8.86792	65	1.36	193	114	158	6	948
168	C	9.43396	48	1.27	185	98	183	6	1098
169	C	13.3962	61	1.42	195	106	179	7	1253
170	C	12.8302	64	1.48	193	78	170	6	1020
171	C	6.41509	79	1.16	206	54	166	5	830
172	C	14.717	53	1.43	192	91	174	5	870
173	C	7.54717	55	1.36	199	127	185	10	1850
174	C	12.0755	65	1.41	238	67	194	8	1552
175	C	1.88679	77	1.45	162	160	124	2	248
176	C	7.35849	58	1.45	168	111	157	3	471
177	C	0.943396	78	1.15	212	76	166	6	996
178	C	1.50943	77	1.43	273	77	169	8	1352
179	C	1.50943	82	1.62	177	138	173	6	1038
180	C	5.28302	77	0.96	216	31	162	4	648
